# Supplementary material for: Use of the PRECEDE-PROCEED Model in Piloting Vaccine Promotion and Infection Self-Protection: Intervention Development and Effectiveness Examination
Source: Vaccines (Basel). 2024 Aug 28;12(9):979. doi: 10.3390/vaccines12090979 (PMC11436129; doi:10.3390/vaccines12090979)
Supplement: Supplementary file 1 [file vaccines-12-00979-s001.zip]

Archive with 1 entries (1 files):
- vaccines-3120257-supplementary.pdf
